# Supplementary material for: Associations of Perchlorate, Nitrate, and Thiocyanate with Bone Mineral Density in the US General Population: A Multi-Cycle Study of NHANES 2011–2018
Source: Nutrients. 2024 Aug 11;16(16):2658. doi: 10.3390/nu16162658 (PMC11487404; doi:10.3390/nu16162658)
Supplement: Supplementary file 1 [file nutrients-16-02658-s001.zip]

Archive with 1 entries (1 files):
- nutrients-3086710-supplementary.pdf
